# Supplementary material for: Menstrual Blood as a Non-Invasive Alternative for Monitoring Vitamin Levels
Source: J Clin Med. 2024 Nov 27;13(23):7212. doi: 10.3390/jcm13237212 (PMC11642367; doi:10.3390/jcm13237212)
Supplement: Supplementary file 1 [file jcm-13-07212-s001.zip]

Archive with 1 entries (1 files):
- jcm-3319968-supplementary.pdf
